# Supplementary material for: An Imitation-Based Treatment for Ataxic Dysarthria: A Retrospective Multiple Single-Case Study
Source: Biomedicines. 2025 Jul 8;13(7):1666. doi: 10.3390/biomedicines13071666 (PMC12292180; doi:10.3390/biomedicines13071666)
Supplement: Supplementary file 1 [file biomedicines-13-01666-s001.zip]

Archive with 1 entries (1 files):
- biomedicines-3444712-supplementary.pdf
